# Supplementary material for: Expression of Concern: ZEB2 Mediates Multiple Pathways Regulating Cell Proliferation, Migration, Invasion, and Apoptosis in Glioma
Source: PLoS One. 2020 Apr 1;15(4):e0231386. doi: 10.1371/journal.pone.0231386 (PMC7112199; doi:10.1371/journal.pone.0231386)
Supplement: S3 File — (ZIP) [file pone.0231386.s003.zip]

Archive with 3 entries (2 files):
- File_S3/
- File_S3/Repeat Experiment Method & Results.docx
- File_S3/underlying data of repeat WB.zip
